# Supplementary material for: Expression of Tissue Factor and Platelet/Leukocyte Markers on Extracellular Vesicles Reflect Platelet–Leukocyte Interaction in Severe COVID-19
Source: Int J Mol Sci. 2023 Nov 28;24(23):16886. doi: 10.3390/ijms242316886 (PMC10707108; doi:10.3390/ijms242316886)
Supplement: Supplementary file 1 [file ijms-24-16886-s001.zip]

Archive with 1 entries (1 files):
- ijms-2684625-supplementary.pdf
